# Supplementary material for: Impact of Ascorbate—Glutathione Cycle Components on the Effectiveness of Embryogenesis Induction in Isolated Microspore Cultures of Barley and Triticale
Source: Antioxidants (Basel). 2021 Aug 5;10(8):1254. doi: 10.3390/antiox10081254 (PMC8389252; doi:10.3390/antiox10081254)
Supplement: Supplementary file 1 [file antioxidants-10-01254-s001.zip]

Archive with 1 entries (1 files):
- antioxidants-1273749-supplementary.pdf
